# Supplementary material for: Effect of Experiment Warming on Soil Fungi Community of Medicago sativa, Elymus nutans and Hordeum vulgare in Tibet
Source: J Fungi (Basel). 2023 Aug 29;9(9):885. doi: 10.3390/jof9090885 (PMC10532768; doi:10.3390/jof9090885)
Supplement: Supplementary file 1 [file jof-09-00885-s001.zip]

Archive with 1 entries (1 files):
- jof-2543938-supplementary.pdf
